# Supplementary material for: Dissecting Causal Associations of Diet-Derived Circulating Antioxidants with Six Major Mental Disorders: A Mendelian Randomization Study
Source: Antioxidants (Basel). 2023 Jan 10;12(1):162. doi: 10.3390/antiox12010162 (PMC9855039; doi:10.3390/antiox12010162)
Supplement: Supplementary file 1 [file antioxidants-12-00162-s001.zip]

Archive with 2 entries (2 files):
- Supplemental Figures S1-S4.pdf
- Supplemental Tables S1-S13.pdf
